# Supplementary material for: The Effect of Variable Light Source and Light Intensity on the Growth of Three Algal Species
Source: Cells. 2022 Apr 11;11(8):1293. doi: 10.3390/cells11081293 (PMC9028354; doi:10.3390/cells11081293)
Supplement: Supplementary file 1 [file cells-11-01293-s001.zip]

Archive with 1 entries (1 files):
- cells-1662033-supplementary.pdf
